# Supplementary material for: Specific Phenylpropanoid Oligomerization in a Neutral Environment by the Recombinant Alkaline Laccase from Paramyrothecium roridum VKM F-3565
Source: Biomolecules. 2025 Oct 11;15(10):1437. doi: 10.3390/biom15101437 (PMC12563105; doi:10.3390/biom15101437)
Supplement: Supplementary file 1 [file biomolecules-15-01437-s001.zip]

Archive with 1 entries (1 files):
- biomolecules-3926021-supplementary.pdf
